# Supplementary material for: The Efficacy of Dietary Intake, Supplementation, and Blood Concentrations of Carotenoids in Cancer Prevention: Insights from an Umbrella Meta-Analysis
Source: Foods. 2024 Apr 25;13(9):1321. doi: 10.3390/foods13091321 (PMC11083701; doi:10.3390/foods13091321)
Supplement: Supplementary file 1 [file foods-13-01321-s001.zip]

Archive with 1 entries (1 files):
- foods-2977226-supplementary.pdf
